# Supplementary material for: Simulating Emotions: An Active Inference Model of Emotional State Inference and Emotion Concept Learning
Source: Front Psychol. 2019 Dec 19;10:2844. doi: 10.3389/fpsyg.2019.02844 (PMC6931387; doi:10.3389/fpsyg.2019.02844)
Supplement: Supplementary file 1 [file Data_Sheet_1.zip]

Archive with 1 entries (1 files):
- Emotion_learning_model.m
